# Supplementary material for: Quantitative modeling of responses to chronic ionizing radiation exposure using targeted and non-targeted effects
Source: PLoS One. 2017 Apr 25;12(4):e0176476. doi: 10.1371/journal.pone.0176476 (PMC5404850; doi:10.1371/journal.pone.0176476)
Supplement: S1 Data — (XLSX) [file pone.0176476.s001.xlsx]

## Sheet: Data
Water body	Year	Estimated number of analyzed cells (N)	Estimated number of cells with aberra-tions (K)	Dose rate, Gy/year		Am+Pu isotopes dose rate fraction		Internal dose rate fraction		Internal Sr dose rate fraction		Total Sr dose rate fraction
				min	max	min	max	min	max	min	max	min	max
Glubokoye lake	1998	510	132	3.0681	3.68172	0.000348342	0.00396243	0.0115304	0.0754161	0.000643993	0.0396243	0.00065336	0.0396503
	2000	653	162
	2001	668	160
	2002	679	154
	2003	553	142
	2004	915	154
	2005	760	150
	2008	1587	195
	2009	1188	176
	2010	1110	152
	2011	1477	167
	2012	1339	169
	2014	673	141
Dalyokoye lake	1998	671	161	0.30681	0.508428	0.00349116	0.0381494	0.090228	0.820601	0.0195158	0.622847	0.0198194	0.623489
	1999	883	168
	2001	681	156
	2003	617	151
	2004	853	197
	2005	825	182
	2006	951	199
	2007	1113	184
	2008	956	143
	2009	1661	216
	2010	1766	247
	2012	1754	190
Azbuchin lake	1998	703	156	0.48213	0.683748	0.0029875	0.0982104	0.167987	1	0.06125	1	0.0618	1
	1999	1188	176
	2000	691	173
	2001	713	188
	2002	672	162
	2004	1373	178
	2005	1005	191
	2006	918	183
	2007	967	175
	2008	1779	251
	2009	1260	201
	2010	1546	185
	2012	1200	180
	2014	720	165
Yanovsky crawl	1998	797	168	0.420768	0.83277	0.0045325	0.195141	0.083109	1	0.0152403	0.107527	0.0156559	0.111244
	2001	902	171
	2002	847	169
	2004	2342	233
	2005	975	166
	2006	1127	231
	2008	2740	134
	2010	2104	186
Pripyat river	1998	5675	215	0.0017532	0.0026298	0	0	0.0326357	0.220091	0.00362618	0.0353131	0.00364262	0.0353747
	1999	8734	218
	2002	6180	184
	2004	5696	228
	2008	9462	139
	2009	11086	255
	2012	16260	415
Uzh river	2000	9673	242	0.0017532	0.0026298	0	0	0.0337067	0.198871	0.00303636	0.0994355	0.00305139	0.0994896
	2001	10804	216
	2004	10072	201
	2005	7860	236
	2010	6913	182
Opechen lake	1999	16118	191	0.00026298	0.00035064	0	0	0	0	0	0	0	0
	2003	14911	208
	2004	23963	238
	2005	22442	223
	2009	13669	191
Vyrlitsa lake	2002	17131	221	0.00026298	0.00035064	0	0	0	0	0	0	0	0
	2006	23649	236
	2010	15830	188
